# Supplementary material for: Mitochondrial division inhibitor (mdivi-1) decreases oxidative metabolism in cancer
Source: Br J Cancer. 2020 Mar 9;122(9):1288–97. doi: 10.1038/s41416-020-0778-x (PMC7188673; doi:10.1038/s41416-020-0778-x)
Supplement: Supplementary file 2 — Table S1 [file 41416_2020_778_MOESM2_ESM.xlsx]

## Sheet: Table S1
Table S1 The relative levels of metabolites in three cancer cell lines affiliated to Figure 2
	H460			A549			HCT116
	DMSO	50uM mdivi-1	50uM mdivi-1 Pre-treatment	DMSO	50uM mdivi-1	50uM mdivi-1 Pre-treatment	DMSO	50uM mdivi-1	50uM mdivi-1 Pre-treatment
Cysteine	1±0.11	1.33±0.04*	1.25±0.13	1±0.31	0.85±0.29	0.82±0.16	1±0.19	0.75±0.09	0.63±0.02*
DHAP	1±0.34	1.17±0.49	0.51±0.04	1±0.09	1.00±0.01	1.29±0.23*	1±0.03	0.64±0.05*	0.90±0.28*
Glutamine	1±0.04	1.17±0.12	1.07±0.16	1±0.07	0.96±0.02	0.98±0.06	1±0.01	0.91±0.03*	1.11±0.02*
3-PG	1±0.11	1.10±0.03	1.06±0.15	1±0.13	1.16±0.14	0.62±0.06*	1±0.31	0.82±0.23	1.02±0.22
Isoleucine	1±0.02	1.09±0.01*	1.00±0.07	1±0.06	1.02±0.03	0.98±0.05	1±0.01	1.09±0.03*	1.35±0.05*
Tyrosine	1±0.01	1.08±0.02	0.95±0.07	1±0.06	1.08±0.07	1.08±0.02	1±0.02	1.12±0.02*	1.35±0.03*
Proline	1±0.05	1.07±0.03	1.12±0.09	1±0.09	0.96±0.06	0.91±0.07	1±0.48	1.19±0.13	1.44±0.35
GAP	1±0.15	1.05±0.24	0.68±0.07	1±0.09	1.04±0.01	1.29±0.19*	1±0.08	0.24±0.02*	0.33±0.05*
Leucine	1±0.03	1.04±0.02	0.90±0.06*	1±0.06	1.02±0.03	0.99±0.06	1±0.02	1.09±0.02*	1.35±0.06*
Pyruvate	1±0.39	1.03±0.19	1.06±0.03	1±0.09	1.42±0.04*	1.58±0.09*	1±0.08	1.30±0.16*	1.39±0.15*
Glycine	1±0.02	1.03±0.02	1.05±0.09	1±0.06	0.98±0.03	0.93±0.07	1±0.01	0.99±0.01	1.19±0.03*
Lactate	1±0.02	1.02±0.09	0.99±0.09	1±0.09	1.26±0.06*	1.10±0.07	1±0.02	1.07±0.02	1.24±0.08*
Phenylalanine	1±0.02	1.00±0.04	0.84±0.07*	1±0.06	1.08±0.04	1.04±0.08	1±0.04	1.17±0.02*	1.47±0.07*
Methionine	1±0.03	0.98±0.04	0.85±0.06*	1±0.06	1.06±0.02	1.00±0.04	1±0.03	1.12±0.02*	1.30±0.07*
Histidine	1±0.07	0.97±0.02	1.01±0.03	1±0.08	1.12±0.11	1.13±0.06	1±0.06	1.26±0.07*	1.68±0.07*
Valine	1±0.02	0.97±0.03	0.83±0.05*	1±0.06	1.01±0.03	0.98±0.06	1±0.02	1.09±0.03*	1.39±0.07*
Threonine	1±0.03	0.95±0.02	0.94±0.05	1±0.08	0.99±0.09	0.97±0.09	1±0.04	0.98±0.03	1.2±0.03*
Glutamate	1±0.03	0.95±0.02	0.94±0.04	1±0.05	1.00±0.01	0.92±0.06	1±0.02	0.94±0.02*	1.06±0.03*
α-KG	1±0.04	0.93±0.01	0.73±0.04*	1±0.11	0.93±0.08	0.75±0.11	1±0.23	1.32±0.11	1.28±0.01
Serine	1±0.03	0.91±0.03*	0.83±0.05*	1±0.06	0.99±0.04	0.93±0.05	1±0.02	0.97±0.01	1.26±0.04*
Alanine	1±0.02	0.91±0.08	0.75±0.05*	1±0.08	0.99±0.02	0.98±0.08	1±0.04	0.98±0.03	0.84±0.04*
Fumarate	1±0.01	0.83±0.05*	0.58±0.06*	1±0.05	1.18±0.13*	0.73±0.06*	1±0.03	0.76±0.05*	0.73±0.05*
Aspartate	1±0.02	0.64±0.01*	0.43±0.04*	1±0.05	0.86±0.03*	0.73±0.09*	1±0.06	0.47±0.01*	0.41±0.00*
Citrate	1±0.13	0.64±0.05*	0.53±0.08*	1±0.09	0.32±0.07*	0.39±0.06*	1±0.03	0.28±0.01*	0.18±0.01*
Malate	1±0.09	0.62±0.07*	0.46±0.01*	1±0.06	0.80±0.02*	0.66±0.06*	1±0.05	0.64±0.01*	0.55±0.05*
