# Supplementary material for: Mitochondrial division inhibitor (mdivi-1) decreases oxidative metabolism in cancer
Source: Br J Cancer. 2020 Mar 9;122(9):1288–97. doi: 10.1038/s41416-020-0778-x (PMC7188673; doi:10.1038/s41416-020-0778-x)
Supplement: Supplementary file 3 — Online supporting information [file 41416_2020_778_MOESM3_ESM.xlsx]

## Sheet: Figure 1
The relative levels of metabolites in H460 affiliated to Fig. 1
	H460-DMSO-2h			H460-20uM mdivi-1-2h
Pyruvate	0.924762	1.21523	0.860012	1.07073	0.820088	1.25304
Lactate	0.937007	1.1713	0.891692	0.931933	0.777919	0.974428
Fumarate	0.984195	1.07578	0.940021	0.851125	0.595479	0.64387
Malate	0.899047	1.05066	1.05029	0.732035	0.743302	0.687415
Citrate	0.907974	1.10011	0.991913	0.308563	0.316689	0.328336
Alpha-ketoglutarate	0.746558	1.1304	1.12304	0.973916	0.63343	0.775557

## Sheet: Figure 3
The relative levels of metabolites in MEFs affiliated to Fig. 3
	DMSO control			20 µM mdivi-1			20 μM mdivi-1 pre-treatment
Malate	1.07484	0.92535	0.999807	0.843695	0.792005	1.17384	0.903741	0.896655	1.05099
Citrate	1.12	0.868299	1.0117	0.753002	0.691668	0.958942	0.722005	0.746363	0.859493
Alpha-ketoglutarate	1.02613	0.933531	1.04034	1.05423	0.984974	1.53771	1.49622	1.31758	1.60624

## Sheet: Figure 4
The relative levels of metabolites in H460 affiliated to Fig. 4
4c	DRP1-WT			DRP1-KO
Malate	1.00602	0.980748	1.01323	0.80058	0.77996	0.787367
Citrate	1.23254	0.714862	1.0526	1.40247	1.28324	0.845795
Alpha-ketoglutarate	1.24365	1.09751	0.658841	1.35596	1.27557	1.1884
4d	Drp1-WT-DMSO			Drp1-WT-20 μM mdivi-1			Drp1-KO-DMSO			Drp1-KO-20 μM mdivi-1
Malate	0.999978	0.969452	1.03057	0.975179	0.802599	0.930642	0.762713	0.746359	0.846816	0.667269	0.742499	0.627849
Citrate	0.970538	0.934785	1.09468	0.625756	0.472037	0.700591	1.47439	1.59475	1.29252	1.00164	1.01307	1.01818
Alpha-ketoglutarate	1.04888	0.973958	0.977162	0.921686	0.902132	0.888027	0.816587	0.837466	1.01891	0.991259	0.847783	0.876269

## Sheet: Figure 5
The relative levels of metabolites in H460 affiliated to Fig. 5
5a	DMSO			DMSO+10mM NAC			20 μM mdivi-1			20 μM mdivi-1+10mM NAC			150μM H2O2			150μM H2O2+10mM NAC
Malate	0.949537	1.00689	1.04357	1.20726	1.11908	1.06675	0.786183	0.730916	0.649176	1.08602	1.15072	1.14618	0.977625	0.922425	0.98343	1.15979	0.930632	1.07414
Citrate	0.864745	1.04698	1.08827	1.31514	1.37325	1.53234	0.444169	0.445276	0.453599	1.28148	1.28061	1.48856	0.528345	0.583989	0.598079	1.47068	1.70956	1.95952
Alpha-ketoglutarate	0.82295	1.01184	1.16521	1.57856	1.23745	1.49473	1.18183	1.30685	1.06861	1.12135	1.01721	1.09315	0.278687	0.306952	0.0785696	1.54815	1.45443	1.64701
5b	DMSO			NMN			FK866
Malate	1.02774	1.00894	1.03247	1.16893	1.11107	1.13276	1.23416	1.15618	1.13911
Citrate	0.665888	1.00894	1.25375	0.969175	1.00246	1.06664	0.723637	0.824533	0.892751
Alpha-ketoglutarate	1.09502	1.00894	0.97731	1.37917	1.1855	1.12381	1.39877	1.21697	1.20501

## Sheet: Figure 6
The relative levels of metabolites in multiple cancer cells affiliated to Fig. 6a and 6b
6a H460	DMSO>DMSO			DMSO>20μM mdivi-1			20μM mdivi-1>20μM mdivi-1			20μM mdivi-1>DMSO
Alpha-ketoglutarate	0.958068	1.00146	1.04047	0.847833	0.7989	0.787743	0.590477	0.582395	0.584314	0.790769	0.755933	0.949891
6b A549	DMSO>DMSO			DMSO>50μM mdivi-1			50μM mdivi-1>50μM mdivi-1			50μM mdivi-1>DMSO
Alpha-ketoglutarate	1.11815	1.11141	0.770435	0.823675	0.796685	0.826705	0.7344	0.757766	0.839745	1.27532	1.22723	1.15712
6b HCT116	DMSO>DMSO			DMSO>50μM mdivi-1			50μM mdivi-1>50μM mdivi-1			50μM mdivi-1>DMSO
Alpha-ketoglutarate	0.997349	0.946422	1.05623	1.18374	0.94234	1.59223	1.39951	1.42346	1.76811	1.31898	1.41056	1.704

## Sheet: Figure S1
The relative levels of metabolites in H460 affiliated to Fig. S1
	H460-DMSO-8h			H460-20uM mdivi-1-8h			H460-DMSO-24h			H460-20uM mdivi-1-24h
Pyruvate	1.47867	1.32357	1.91896	1.20627	1.25775	1.1452	1.45448	1.63595	1.79332	1.67141	1.90628	1.62884
Lactate	1.67268	1.6144	1.97697	1.76629	2.14354	1.86494	0.84357	0.87167	1.03999	1.45391	1.77454	1.48919
Fumarate	1.38478	1.17899	1.3494	1.12704	1.42645	1.33055	0.964574	1.01013	1.17162	0.703089	0.739413	0.76318
Malate	1.19181	1.03867	1.03484	1.03701	1.27707	1.12864	0.80992	0.882474	0.757063	0.563911	0.623085	0.62929
Citrate	1.45211	1.32766	1.44009	0.614524	0.65393	0.628807	0.909441	0.3071	0.553995	0.169382	0.196211	0.332605
Alpha-ketoglutarate	2.17473	1.48361	2.54451	1.51259	2.45742	2.09044	6.31197	6.73953	6.27808	3.72836	3.11271	3.82359

## Sheet: Figure S2
The relative levels of metabolites in multiple cancer cell lines affiliated to Fig. S2
S2a	Citrate	DMSO control			50 µM mdivi-1			50μM mdivi-1 pre-treatment
	H460	0.959486	1.14978	0.890736	0.595366	0.629279	0.689975	0.47123	0.497777	0.619115
	A549	0.959173	1.10164	0.939188	0.275924	0.291233	0.403006	0.324816	0.413658	0.438162
	HCT116	1.02667	1.0125	0.960832	0.271554	0.274964	0.283962	0.181283	0.181206	0.171994
S2b	Alpha-ketoglutarate	DMSO control			50 µM mdivi-1			50μM mdivi-1 pre-treatment
	H460	1.03358	0.955119	1.0113	0.940227	0.927217	0.922313	0.773723	0.696002	0.719947
	A549	1.09179	1.02358	0.884628	0.858345	0.920009	1.01239	0.692672	0.886265	0.685515
	HCT116	1.20695	1.04225	0.750801	1.44341	1.22483	1.30391	1.27388	1.29137	1.28008
S2c	Malate	DMSO control			50 µM mdivi-1			50μM mdivi-1 pre-treatment
	H460	1.0753	1.02945	0.895247	0.707495	0.569214	0.596172	0.468713	0.455017	0.45956
	A549	1.03253	1.03636	0.931111	0.815699	0.782557	0.789194	0.682155	0.710735	0.592493
	HCT116	1.04535	1.00609	0.948562	0.646377	0.637261	0.627791	0.586254	0.574777	0.49967

## Sheet: Figure S3
The relative levels of metabolites in multiple cancer cell lines affiliated to Fig. S3
S3a	Citrate	DMSO control			20 µM mdivi-1			20 μM mdivi-1 pre-treatment
	H460	1.10962	0.970404	0.91998	0.830031	0.791405	0.709925	0.799996	0.779223	0.62175
	A549	1.00942	1.25964	0.730945	0.62921	0.671961	0.767972	0.821555	0.723803	0.790958
	HCT116	0.862944	1.01239	1.12467	0.74138	0.674233	0.701738	0.871631	0.711934	0.785504
S3b	Alpha-ketoglutarate	DMSO control			20 µM mdivi-1			20 μM mdivi-1 pre-treatment
	H460	1.28123	0.857819	0.860951	0.437007	0.385547	0.299057	0.423979	0.451994	0.391608
	A549	1.01959	1.10195	0.878462	0.925282	0.935278	1.02267	0.959915	0.894511	0.934044
	HCT116	0.9234	1.02845	1.04815	1.10134	1.15213	0.951458	1.14071	1.1708	1.20274
S3c	Malate	DMSO control			20 µM mdivi-1			20 μM mdivi-1 pre-treatment
	H460	0.862294	0.852749	1.28496	0.777925	0.953825	1.00838	0.59676	0.799181	0.802737
	A549	1.21313	0.877476	0.909396	0.776572	0.773229	0.83598	0.997691	0.754312	1.11024
	HCT116	0.899396	1.05517	1.04543	0.971799	0.953687	0.934655	0.956373	0.976622	0.934423

## Sheet: Figure S4
The relative levels of metabolites in MEFs affiliated to Fig. S4
4a,b,c	DRP1-WT			DRP1-KO
Malate	0.931953	0.99705	1.071	2.44621	2.73121	2.70027
Citrate	0.888374	0.990918	1.12071	2.38622	2.24231	2.04125
Alpha-ketoglutarate	1.00011	1.07277	0.927126	1.88714	2.05209	2.36946
4d	Drp1-WT-DMSO			Drp1-WT-20 μM mdivi-1			Drp1-KO-DMSO			Drp1-KO-20 μM mdivi-1
Malate	0.931953	0.99705	1.071	0.745633	0.981057	0.690344	2.44621	2.73121	2.70027	2.12313	2.30025	1.65104
Citrate	0.888374	0.990918	1.12071	0.816946	0.900776	0.791143	2.38622	2.24231	2.04125	2.59906	2.47544	1.81108
Alpha-ketoglutarate	1.00011	1.07277	0.927126	0.7999	1.20089	0.871241	1.88714	2.05209	2.36946	2.68835	3.16159	2.51261

## Sheet: Figure S5
The relative levels of metabolites in MEFs affiliated to Fig. S5
S5b	WT-DMSO			WT-20 μM mdivi-1			IDH1-KO-DMSO			IDH1-KO-20 μM mdivi-1			IDH3-KO-DMSO			IDH3-KO-20 μM mdivi-1
Alpha-ketoglutarate	0.760035	0.999439	1.24053	0.650068	0.879278	0.617702	0.780633	0.69631	0.783347	1.01611	0.801261	0.956716	0.462778	0.616287	0.55688	0.599537	0.57505	0.728061
